# Supplementary material for: Western Diet-Induced Impairment of Left Atrium Cardiomyocyte Contractility in Female Wistar Rats Is Associated with Slowdown in the Cross-Bridge Cycle and Dephosphorylation of cMyBP-C
Source: Int J Mol Sci. 2026 Feb 3;27(3):1508. doi: 10.3390/ijms27031508 (PMC12898432; doi:10.3390/ijms27031508)
Supplement: Supplementary file 1 [file ijms-27-01508-s001.zip]

Archive with 1 entries (1 files):
- ijms-4053045-supplementary.pdf
